# Supplementary material for: The Homeodomain–Leucine Zipper Subfamily I Contributes to Leaf Age- and Time-Dependent Resistance to Pathogens in Arabidopsis thaliana
Source: Int J Mol Sci. 2023 Nov 15;24(22):16356. doi: 10.3390/ijms242216356 (PMC10671646; doi:10.3390/ijms242216356)
Supplement: Supplementary file 1 [file ijms-24-16356-s001.zip]

Archive with 1 entries (1 files):
- ijms-2714429-supplementary.pdf
